# Supplementary material for: The evolutionary scope and neurological disease linkage of yeast-prion-like proteins in humans
Source: Biol Direct. 2016 Jul 26;11:32. doi: 10.1186/s13062-016-0134-5 (PMC4960796; doi:10.1186/s13062-016-0134-5)
Supplement: Additional file 1: Table S1. — Gene Ontology (GO) process category enrichments for the NQP and prion prediction data sets from human (the same sets that are analyzed in Tables 1, 2, 3 and 4). These are derived using the website GOrilla [52]. (TXT 3 kb) [file 13062_2016_134_MOESM1_ESM.txt]

GO process enrichments calculated using the GOrilla website
===========================================================

NQPs
---- 
GO term	Description	P-value	FDR q-value	 Enrichment (N, B, n, b)	
GO:0032774	RNA biosynthetic process	6.19E-19	8.63E-15	2.31 (16841,2461,335,113)	
GO:0010556	regulation of macromolecule biosynthetic process	4.5E-18	3.14E-14	1.97 (16841,3592,335,141)	
GO:2000112	regulation of cellular macromolecule biosynthetic process	7.8E-18	3.63E-14	1.99 (16841,3494,335,138)	
GO:0051252	regulation of RNA metabolic process	1.43E-17	4.97E-14	2.02 (16841,3281,335,132)	
GO:0006357	regulation of transcription from RNA polymerase II promoter	1.76E-17	4.91E-14	2.63 (16841,1641,335,86)	
GO:0031326	regulation of cellular biosynthetic process	2.87E-17	6.68E-14	1.92 (16841,3747,335,143)	
GO:0051254	positive regulation of RNA metabolic process	3.32E-17	6.62E-14	2.82 (16841,1374,335,77)	
GO:0006351	transcription, DNA-templated	4.3E-17	7.5E-14	2.32 (16841,2206,335,102)	
GO:0097659	nucleic acid-templated transcription	4.44E-17	6.88E-14	2.32 (16841,2207,335,102)	
GO:1903506	regulation of nucleic acid-templated transcription	4.72E-17	6.58E-14	2.03 (16841,3171,335,128)	

Prion predictions
----------------- 
GO term	Description	P-value	FDR q-value	 Enrichment (N, B, n, b)	
GO:0051254	positive regulation of RNA metabolic process	1.37E-12	1.92E-8	2.64 (16841,1374,283,61)	
GO:0010628	positive regulation of gene expression	2.51E-12	1.75E-8	2.48 (16841,1586,283,66)	
GO:0045935	positive regulation of nucleobase-containing compound metabolic process	5.58E-12	2.59E-8	2.46 (16841,1575,283,65)	
GO:0045893	positive regulation of transcription, DNA-templated	7.05E-12	2.46E-8	2.63 (16841,1314,283,58)	
GO:1903508	positive regulation of nucleic acid-templated transcription	7.05E-12	1.97E-8	2.63 (16841,1314,283,58)	
GO:1902680	positive regulation of RNA biosynthetic process	1.56E-11	3.62E-8	2.58 (16841,1340,283,58)	
GO:0051173	positive regulation of nitrogen compound metabolic process	2.25E-11	4.48E-8	2.36 (16841,1666,283,66)	
GO:0010557	positive regulation of macromolecule biosynthetic process	1.33E-10	2.31E-7	2.37 (16841,1533,283,61)	
GO:0009891	positive regulation of biosynthetic process	5.58E-10	8.66E-7	2.24 (16841,1671,283,63)	
GO:0010468	regulation of gene expression	6.39E-10	8.91E-7	1.71 (16841,3784,283,109)	


Combined list of yeast-prion-like proteins in neurological disease (NQPs PLUS prion predictions)
------------------------------------------------------------------------------------------------
GO term	Description	P-value	FDR q-value	Enrichment (N, B, n, b)	Genes
GO:0007017	microtubule-based process	6.9E-8	9.63E-4	8.20 (16828,434,52,11)	
GO:0065007	biological regulation	1.5E-6	1.05E-2	1.50 (16828,10167,52,47)	
GO:0051640	organelle localization	2.18E-6	1.01E-2	9.21 (16828,281,52,8)	
GO:0006996	organelle organization	3.99E-6	1.39E-2	3.07 (16828,2006,52,19)	
GO:0009987	cellular process	4.43E-6	1.24E-2	1.35 (16828,11951,52,50)	
GO:0007010	cytoskeleton organization	1.12E-5	2.61E-2	5.47 (16828,592,52,10)	
GO:0050789	regulation of biological process	2.15E-5	4.29E-2	1.48 (16828,9611,52,44)	
