# Supplementary material for: The evolutionary scope and neurological disease linkage of yeast-prion-like proteins in humans
Source: Biol Direct. 2016 Jul 26;11:32. doi: 10.1186/s13062-016-0134-5 (PMC4960796; doi:10.1186/s13062-016-0134-5)
Supplement: Additional file 2: Table S2. — The lists of human proteins/genes with prion-like domains are listed for the programs applied in the paper: LPS, PLAAC and PAPA. (TXT 167 kb) [file 13062_2016_134_MOESM2_ESM.txt]

==> HUMAN NQPs (LPS threshold 1e-10) <==
ENSG00000001167	ENSP00000229418
ENSG00000001167	ENSP00000345702
ENSG00000005339	ENSP00000262367
ENSG00000005339	ENSP00000371502
ENSG00000006377	ENSP00000428480
ENSG00000008056	ENSP00000295987
ENSG00000008056	ENSP00000343206
ENSG00000009790	ENSP00000355990
ENSG00000009790	ENSP00000355991
ENSG00000009790	ENSP00000355992
ENSG00000009790	ENSP00000355993
ENSG00000009790	ENSP00000383743
ENSG00000013619	ENSP00000262858
ENSG00000013619	ENSP00000359428
ENSG00000013619	ENSP00000397438
ENSG00000013619	ENSP00000414517
ENSG00000023892	ENSP00000319831
ENSG00000028277	ENSP00000476062
ENSG00000029725	ENSP00000445408
ENSG00000036828	ENSP00000418685
ENSG00000036828	ENSP00000420194
ENSG00000038358	ENSP00000351811
ENSG00000038382	ENSP00000339299
ENSG00000038382	ENSP00000421555
ENSG00000038382	ENSP00000426342
ENSG00000038382	ENSP00000445592
ENSG00000047410	ENSP00000356448
ENSG00000047662	ENSP00000265018
ENSG00000048052	ENSP00000383912
ENSG00000048052	ENSP00000384017
ENSG00000048052	ENSP00000384382
ENSG00000048052	ENSP00000384657
ENSG00000048052	ENSP00000388568
ENSG00000048052	ENSP00000392564
ENSG00000048052	ENSP00000395655
ENSG00000048052	ENSP00000401669
ENSG00000048052	ENSP00000404763
ENSG00000048052	ENSP00000408617
ENSG00000048052	ENSP00000410337
ENSG00000048052	ENSP00000411422
ENSG00000048052	ENSP00000412497
ENSG00000048052	ENSP00000430036
ENSG00000048052	ENSP00000478829
ENSG00000048991	ENSP00000264160
ENSG00000048991	ENSP00000386457
ENSG00000048991	ENSP00000386877
ENSG00000048991	ENSP00000387010
ENSG00000048991	ENSP00000403406
ENSG00000048991	ENSP00000486837
ENSG00000049618	ENSP00000055163
ENSG00000049618	ENSP00000313006
ENSG00000049618	ENSP00000344546
ENSG00000049618	ENSP00000412835
ENSG00000054282	ENSP00000355499
ENSG00000055609	ENSP00000262189
ENSG00000055609	ENSP00000347325
ENSG00000055609	ENSP00000353218
ENSG00000055609	ENSP00000410411
ENSG00000055917	ENSP00000326746
ENSG00000055917	ENSP00000338173
ENSG00000055917	ENSP00000354370
ENSG00000055917	ENSP00000385992
ENSG00000055917	ENSP00000409905
ENSG00000058453	ENSP00000364691
ENSG00000058453	ENSP00000402626
ENSG00000058453	ENSP00000480016
ENSG00000060237	ENSP00000313059
ENSG00000060237	ENSP00000433548
ENSG00000060237	ENSP00000438313
ENSG00000060237	ENSP00000441972
ENSG00000060237	ENSP00000444465
ENSG00000060237	ENSP00000446462
ENSG00000060237	ENSP00000459380
ENSG00000060339	ENSP00000265872
ENSG00000060339	ENSP00000437760
ENSG00000060339	ENSP00000438610
ENSG00000060339	ENSP00000438881
ENSG00000060339	ENSP00000439153
ENSG00000060339	ENSP00000439252
ENSG00000060339	ENSP00000439642
ENSG00000060339	ENSP00000442410
ENSG00000060339	ENSP00000445254
ENSG00000060339	ENSP00000486408
ENSG00000060749	ENSP00000382241
ENSG00000060749	ENSP00000432766
ENSG00000065613	ENSP00000336824
ENSG00000065613	ENSP00000358770
ENSG00000065970	ENSP00000162391
ENSG00000065970	ENSP00000403411
ENSG00000066136	ENSP00000312617
ENSG00000066136	ENSP00000361734
ENSG00000066136	ENSP00000361736
ENSG00000066136	ENSP00000361737
ENSG00000066136	ENSP00000361738
ENSG00000066136	ENSP00000361754
ENSG00000066136	ENSP00000396620
ENSG00000066136	ENSP00000404427
ENSG00000066136	ENSP00000408315
ENSG00000066136	ENSP00000408867
ENSG00000066136	ENSP00000409219
ENSG00000066136	ENSP00000414299
ENSG00000066136	ENSP00000416403
ENSG00000066136	ENSP00000480994
ENSG00000066279	ENSP00000356379
ENSG00000066279	ENSP00000479244
ENSG00000066427	ENSP00000339110
ENSG00000066427	ENSP00000376965
ENSG00000066427	ENSP00000389376
ENSG00000066427	ENSP00000425322
ENSG00000066427	ENSP00000426697
ENSG00000066427	ENSP00000437157
ENSG00000066427	ENSP00000445618
ENSG00000066427	ENSP00000450641
ENSG00000066427	ENSP00000450642
ENSG00000066427	ENSP00000451001
ENSG00000066427	ENSP00000451385
ENSG00000066427	ENSP00000451417
ENSG00000066427	ENSP00000451996
ENSG00000066427	ENSP00000478320
ENSG00000066427	ENSP00000484016
ENSG00000068024	ENSP00000264606
ENSG00000068024	ENSP00000392912
ENSG00000068024	ENSP00000405226
ENSG00000068024	ENSP00000440481
ENSG00000068305	ENSP00000337202
ENSG00000068305	ENSP00000346389
ENSG00000068305	ENSP00000399460
ENSG00000068305	ENSP00000453095
ENSG00000068305	ENSP00000453441
ENSG00000068305	ENSP00000454120
ENSG00000068400	ENSP00000365606
ENSG00000068400	ENSP00000469842
ENSG00000068400	ENSP00000477574
ENSG00000071054	ENSP00000281111
ENSG00000071054	ENSP00000303600
ENSG00000071054	ENSP00000313644
ENSG00000071054	ENSP00000314363
ENSG00000071054	ENSP00000343658
ENSG00000071054	ENSP00000387370
ENSG00000071054	ENSP00000389752
ENSG00000071054	ENSP00000392830
ENSG00000071054	ENSP00000396066
ENSG00000071054	ENSP00000409720
ENSG00000071054	ENSP00000486116
ENSG00000071054	ENSP00000487176
ENSG00000072786	ENSP00000176763
ENSG00000072786	ENSP00000428806
ENSG00000072840	ENSP00000264956
ENSG00000076382	ENSP00000323300
ENSG00000078403	ENSP00000307411
ENSG00000078403	ENSP00000366258
ENSG00000078403	ENSP00000488569
ENSG00000078687	ENSP00000301624
ENSG00000078687	ENSP00000336783
ENSG00000078687	ENSP00000467154
ENSG00000078687	ENSP00000468647
ENSG00000079308	ENSP00000171887
ENSG00000079308	ENSP00000406016
ENSG00000079308	ENSP00000408724
ENSG00000079308	ENSP00000480559
ENSG00000079308	ENSP00000484271
ENSG00000079435	ENSP00000244289
ENSG00000080298	ENSP00000303847
ENSG00000080298	ENSP00000351574
ENSG00000080298	ENSP00000371414
ENSG00000080298	ENSP00000371434
ENSG00000080298	ENSP00000399352
ENSG00000080298	ENSP00000405664
ENSG00000080298	ENSP00000411756
ENSG00000080298	ENSP00000482598
ENSG00000080503	ENSP00000265773
ENSG00000080503	ENSP00000349788
ENSG00000080503	ENSP00000371629
ENSG00000080503	ENSP00000371638
ENSG00000080503	ENSP00000392081
ENSG00000083168	ENSP00000265713
ENSG00000083168	ENSP00000380136
ENSG00000083168	ENSP00000385888
ENSG00000084676	ENSP00000288599
ENSG00000084676	ENSP00000320940
ENSG00000084676	ENSP00000379197
ENSG00000084676	ENSP00000385097
ENSG00000084676	ENSP00000385195
ENSG00000084676	ENSP00000385216
ENSG00000085224	ENSP00000362441
ENSG00000085224	ENSP00000378967
ENSG00000085872	ENSP00000198939
ENSG00000085872	ENSP00000439856
ENSG00000088808	ENSP00000202556
ENSG00000089280	ENSP00000254108
ENSG00000089280	ENSP00000369594
ENSG00000089280	ENSP00000455073
ENSG00000089280	ENSP00000455282
ENSG00000090061	ENSP00000374529
ENSG00000090061	ENSP00000452307
ENSG00000090615	ENSP00000204726
ENSG00000090615	ENSP00000409303
ENSG00000090615	ENSP00000410378
ENSG00000090615	ENSP00000442603
ENSG00000090863	ENSP00000205061
ENSG00000090863	ENSP00000405984
ENSG00000090863	ENSP00000406946
ENSG00000090863	ENSP00000454218
ENSG00000090863	ENSP00000455950
ENSG00000090863	ENSP00000487234
ENSG00000090889	ENSP00000363524
ENSG00000090905	ENSP00000326900
ENSG00000090905	ENSP00000379144
ENSG00000090905	ENSP00000404278
ENSG00000090905	ENSP00000457273
ENSG00000091656	ENSP00000430497
ENSG00000091656	ENSP00000430848
ENSG00000092203	ENSP00000393080
ENSG00000092203	ENSP00000477868
ENSG00000096696	ENSP00000369129
ENSG00000099721	ENSP00000215479
ENSG00000099721	ENSP00000372505
ENSG00000099917	ENSP00000263205
ENSG00000099917	ENSP00000292733
ENSG00000099917	ENSP00000372434
ENSG00000099917	ENSP00000384344
ENSG00000099917	ENSP00000392738
ENSG00000099917	ENSP00000396461
ENSG00000099917	ENSP00000408794
ENSG00000099917	ENSP00000408875
ENSG00000099917	ENSP00000413603
ENSG00000099917	ENSP00000415778
ENSG00000099995	ENSP00000215793
ENSG00000100207	ENSP00000335561
ENSG00000100207	ENSP00000352463
ENSG00000100354	ENSP00000306759
ENSG00000100354	ENSP00000338371
ENSG00000100354	ENSP00000384795
ENSG00000100354	ENSP00000401946
ENSG00000100354	ENSP00000409429
ENSG00000100393	ENSP00000263253
ENSG00000100503	ENSP00000245441
ENSG00000100503	ENSP00000324210
ENSG00000100503	ENSP00000371472
ENSG00000100503	ENSP00000371474
ENSG00000100503	ENSP00000374519
ENSG00000100503	ENSP00000412391
ENSG00000100503	ENSP00000432924
ENSG00000100503	ENSP00000433717
ENSG00000100503	ENSP00000436092
ENSG00000100815	ENSP00000267622
ENSG00000100815	ENSP00000451032
ENSG00000100888	ENSP00000382863
ENSG00000100888	ENSP00000406288
ENSG00000100888	ENSP00000451601
ENSG00000101004	ENSP00000278886
ENSG00000101004	ENSP00000410431
ENSG00000101040	ENSP00000312237
ENSG00000101040	ENSP00000348246
ENSG00000101040	ENSP00000379577
ENSG00000101040	ENSP00000396725
ENSG00000101040	ENSP00000420095
ENSG00000101040	ENSP00000439800
ENSG00000101040	ENSP00000443086
ENSG00000101280	ENSP00000371347
ENSG00000101916	ENSP00000218032
ENSG00000101916	ENSP00000312082
ENSG00000102189	ENSP00000317955
ENSG00000102710	ENSP00000218894
ENSG00000102710	ENSP00000348512
ENSG00000102710	ENSP00000353388
ENSG00000102710	ENSP00000417510
ENSG00000102710	ENSP00000419754
ENSG00000102710	ENSP00000419787
ENSG00000102710	ENSP00000439000
ENSG00000102804	ENSP00000397435
ENSG00000102804	ENSP00000437414
ENSG00000102908	ENSP00000338806
ENSG00000102908	ENSP00000346420
ENSG00000102908	ENSP00000377343
ENSG00000102908	ENSP00000455628
ENSG00000102908	ENSP00000457593
ENSG00000102908	ENSP00000486610
ENSG00000103460	ENSP00000219746
ENSG00000103460	ENSP00000385705
ENSG00000103995	ENSP00000321000
ENSG00000103995	ENSP00000370337
ENSG00000103995	ENSP00000382271
ENSG00000104881	ENSP00000354218
ENSG00000104881	ENSP00000403902
ENSG00000104973	ENSP00000326767
ENSG00000105245	ENSP00000252891
ENSG00000105245	ENSP00000442759
ENSG00000105245	ENSP00000472400
ENSG00000105866	ENSP00000222584
ENSG00000106536	ENSP00000384004
ENSG00000106536	ENSP00000430514
ENSG00000106536	ENSP00000452633
ENSG00000106536	ENSP00000452911
ENSG00000106536	ENSP00000453020
ENSG00000106546	ENSP00000242057
ENSG00000106546	ENSP00000436466
ENSG00000107816	ENSP00000359240
ENSG00000107816	ENSP00000359243
ENSG00000107864	ENSP00000265997
ENSG00000107864	ENSP00000398310
ENSG00000107864	ENSP00000482128
ENSG00000108557	ENSP00000323074
ENSG00000108557	ENSP00000379120
ENSG00000108840	ENSP00000225983
ENSG00000108840	ENSP00000337290
ENSG00000108840	ENSP00000468004
ENSG00000109205	ENSP00000379401
ENSG00000109205	ENSP00000423070
ENSG00000109205	ENSP00000426106
ENSG00000110244	ENSP00000350425
ENSG00000110274	ENSP00000278935
ENSG00000110693	ENSP00000324948
ENSG00000110693	ENSP00000379644
ENSG00000110693	ENSP00000432134
ENSG00000110693	ENSP00000433233
ENSG00000110693	ENSP00000434455
ENSG00000111052	ENSP00000447488
ENSG00000111676	ENSP00000349076
ENSG00000111676	ENSP00000379915
ENSG00000111704	ENSP00000229307
ENSG00000111704	ENSP00000435288
ENSG00000111752	ENSP00000399194
ENSG00000111752	ENSP00000437459
ENSG00000111752	ENSP00000437659
ENSG00000111752	ENSP00000440674
ENSG00000111752	ENSP00000443676
ENSG00000111752	ENSP00000445939
ENSG00000111860	ENSP00000357474
ENSG00000111860	ENSP00000357477
ENSG00000111879	ENSP00000326608
ENSG00000111879	ENSP00000342604
ENSG00000111879	ENSP00000357460
ENSG00000111879	ENSP00000430442
ENSG00000111879	ENSP00000484827
ENSG00000112130	ENSP00000362578
ENSG00000112130	ENSP00000417599
ENSG00000112130	ENSP00000418879
ENSG00000112561	ENSP00000230323
ENSG00000112561	ENSP00000343948
ENSG00000112561	ENSP00000351742
ENSG00000112561	ENSP00000362124
ENSG00000112561	ENSP00000377824
ENSG00000112561	ENSP00000384203
ENSG00000112561	ENSP00000393874
ENSG00000112561	ENSP00000396168
ENSG00000112561	ENSP00000400276
ENSG00000112561	ENSP00000406491
ENSG00000112561	ENSP00000410391
ENSG00000112561	ENSP00000412551
ENSG00000112592	ENSP00000230354
ENSG00000112592	ENSP00000375942
ENSG00000112592	ENSP00000400008
ENSG00000112592	ENSP00000416482
ENSG00000112592	ENSP00000442132
ENSG00000112624	ENSP00000313933
ENSG00000112624	ENSP00000377723
ENSG00000112624	ENSP00000482211
ENSG00000113649	ENSP00000296702
ENSG00000113649	ENSP00000377943
ENSG00000113649	ENSP00000450414
ENSG00000114019	ENSP00000249883
ENSG00000114019	ENSP00000409999
ENSG00000114019	ENSP00000424765
ENSG00000114019	ENSP00000425475
ENSG00000114354	ENSP00000240851
ENSG00000114354	ENSP00000397182
ENSG00000114354	ENSP00000417952
ENSG00000114354	ENSP00000419960
ENSG00000114354	ENSP00000479269
ENSG00000114354	ENSP00000479981
ENSG00000114861	ENSP00000318902
ENSG00000114861	ENSP00000333560
ENSG00000114861	ENSP00000417857
ENSG00000114861	ENSP00000417941
ENSG00000114861	ENSP00000418102
ENSG00000114861	ENSP00000418225
ENSG00000114861	ENSP00000418524
ENSG00000114861	ENSP00000418784
ENSG00000114861	ENSP00000418883
ENSG00000114861	ENSP00000419393
ENSG00000114861	ENSP00000420736
ENSG00000114861	ENSP00000479663
ENSG00000114861	ENSP00000482847
ENSG00000114861	ENSP00000484803
ENSG00000114861	ENSP00000484963
ENSG00000115355	ENSP00000263630
ENSG00000115355	ENSP00000338728
ENSG00000115355	ENSP00000404431
ENSG00000115355	ENSP00000410608
ENSG00000115977	ENSP00000385181
ENSG00000115977	ENSP00000386342
ENSG00000115977	ENSP00000386456
ENSG00000116560	ENSP00000349748
ENSG00000116604	ENSP00000271555
ENSG00000116604	ENSP00000353803
ENSG00000116604	ENSP00000476788
ENSG00000116698	ENSP00000340766
ENSG00000116698	ENSP00000356507
ENSG00000116698	ENSP00000388390
ENSG00000116698	ENSP00000421358
ENSG00000116698	ENSP00000425133
ENSG00000116698	ENSP00000426915
ENSG00000117069	ENSP00000417583
ENSG00000117069	ENSP00000436263
ENSG00000117523	ENSP00000343629
ENSG00000117523	ENSP00000356716
ENSG00000117523	ENSP00000410219
ENSG00000117523	ENSP00000420382
ENSG00000117707	ENSP00000261454
ENSG00000117707	ENSP00000355925
ENSG00000117707	ENSP00000400694
ENSG00000117707	ENSP00000420283
ENSG00000117713	ENSP00000320485
ENSG00000117713	ENSP00000363267
ENSG00000117713	ENSP00000387636
ENSG00000117713	ENSP00000390317
ENSG00000117713	ENSP00000432368
ENSG00000117713	ENSP00000432473
ENSG00000117713	ENSP00000478955
ENSG00000117724	ENSP00000355922
ENSG00000118557	ENSP00000237353
ENSG00000118557	ENSP00000347854
ENSG00000118557	ENSP00000443817
ENSG00000118898	ENSP00000467699
ENSG00000119321	ENSP00000238256
ENSG00000119321	ENSP00000416158
ENSG00000119397	ENSP00000238341
ENSG00000119397	ENSP00000362956
ENSG00000119397	ENSP00000362962
ENSG00000119596	ENSP00000324463
ENSG00000119596	ENSP00000447921
ENSG00000119669	ENSP00000238647
ENSG00000120051	ENSP00000358718
ENSG00000120616	ENSP00000263062
ENSG00000120616	ENSP00000318559
ENSG00000120616	ENSP00000364251
ENSG00000121335	ENSP00000374013
ENSG00000122779	ENSP00000340507
ENSG00000122966	ENSP00000376305
ENSG00000122966	ENSP00000376306
ENSG00000123572	ENSP00000434830
ENSG00000124151	ENSP00000361065
ENSG00000124151	ENSP00000361066
ENSG00000124151	ENSP00000361073
ENSG00000124157	ENSP00000361855
ENSG00000124233	ENSP00000361867
ENSG00000124496	ENSP00000339438
ENSG00000124496	ENSP00000346285
ENSG00000124496	ENSP00000362008
ENSG00000124496	ENSP00000362013
ENSG00000124496	ENSP00000439689
ENSG00000124788	ENSP00000244769
ENSG00000124788	ENSP00000416360
ENSG00000124813	ENSP00000352514
ENSG00000124813	ENSP00000360486
ENSG00000124813	ENSP00000360491
ENSG00000124813	ENSP00000360493
ENSG00000124813	ENSP00000420707
ENSG00000124813	ENSP00000458178
ENSG00000124813	ENSP00000460188
ENSG00000124813	ENSP00000485863
ENSG00000125844	ENSP00000246043
ENSG00000125844	ENSP00000354045
ENSG00000125844	ENSP00000367038
ENSG00000125844	ENSP00000367044
ENSG00000125844	ENSP00000401206
ENSG00000125844	ENSP00000479709
ENSG00000126001	ENSP00000380661
ENSG00000126001	ENSP00000395992
ENSG00000126001	ENSP00000413827
ENSG00000126001	ENSP00000419137
ENSG00000126016	ENSP00000361026
ENSG00000126016	ENSP00000361027
ENSG00000126016	ENSP00000361030
ENSG00000126016	ENSP00000429013
ENSG00000126561	ENSP00000341208
ENSG00000126561	ENSP00000443107
ENSG00000126561	ENSP00000464730
ENSG00000126561	ENSP00000465437
ENSG00000126561	ENSP00000468749
ENSG00000126746	ENSP00000321650
ENSG00000126746	ENSP00000348018
ENSG00000126746	ENSP00000354592
ENSG00000126746	ENSP00000380019
ENSG00000126746	ENSP00000473311
ENSG00000126777	ENSP00000378719
ENSG00000126777	ENSP00000378720
ENSG00000126777	ENSP00000378722
ENSG00000126777	ENSP00000378725
ENSG00000126777	ENSP00000391964
ENSG00000126777	ENSP00000394992
ENSG00000126777	ENSP00000432149
ENSG00000127603	ENSP00000289893
ENSG00000127603	ENSP00000354573
ENSG00000127603	ENSP00000362006
ENSG00000127603	ENSP00000362016
ENSG00000127603	ENSP00000437059
ENSG00000127603	ENSP00000455274
ENSG00000127603	ENSP00000455823
ENSG00000127914	ENSP00000348573
ENSG00000127914	ENSP00000350813
ENSG00000127914	ENSP00000351922
ENSG00000127914	ENSP00000378042
ENSG00000127914	ENSP00000480807
ENSG00000128573	ENSP00000265436
ENSG00000128573	ENSP00000353367
ENSG00000128573	ENSP00000367482
ENSG00000128573	ENSP00000375084
ENSG00000128573	ENSP00000377129
ENSG00000128573	ENSP00000377130
ENSG00000128573	ENSP00000377132
ENSG00000128573	ENSP00000377133
ENSG00000128573	ENSP00000377135
ENSG00000128573	ENSP00000385069
ENSG00000128573	ENSP00000386200
ENSG00000128573	ENSP00000409826
ENSG00000128596	ENSP00000297788
ENSG00000128596	ENSP00000417931
ENSG00000128596	ENSP00000417991
ENSG00000128596	ENSP00000420509
ENSG00000129646	ENSP00000262765
ENSG00000130695	ENSP00000252992
ENSG00000130695	ENSP00000391790
ENSG00000130695	ENSP00000417002
ENSG00000130695	ENSP00000432354
ENSG00000130699	ENSP00000252996
ENSG00000130856	ENSP00000253159
ENSG00000130856	ENSP00000322361
ENSG00000130856	ENSP00000444524
ENSG00000131018	ENSP00000356220
ENSG00000131018	ENSP00000356224
ENSG00000131018	ENSP00000396024
ENSG00000132005	ENSP00000254325
ENSG00000132466	ENSP00000351416
ENSG00000132466	ENSP00000427151
ENSG00000132466	ENSP00000453294
ENSG00000132466	ENSP00000453434
ENSG00000133030	ENSP00000317786
ENSG00000133030	ENSP00000412147
ENSG00000133454	ENSP00000334563
ENSG00000133454	ENSP00000441229
ENSG00000134532	ENSP00000356174
ENSG00000134532	ENSP00000370788
ENSG00000134532	ENSP00000398273
ENSG00000134532	ENSP00000437487
ENSG00000134532	ENSP00000439832
ENSG00000134532	ENSP00000441973
ENSG00000134532	ENSP00000443520
ENSG00000134551	ENSP00000371271
ENSG00000134551	ENSP00000379682
ENSG00000134644	ENSP00000257075
ENSG00000134644	ENSP00000362846
ENSG00000134644	ENSP00000362847
ENSG00000134644	ENSP00000362852
ENSG00000134644	ENSP00000391723
ENSG00000134644	ENSP00000400141
ENSG00000134644	ENSP00000401777
ENSG00000134644	ENSP00000433850
ENSG00000134644	ENSP00000435589
ENSG00000134644	ENSP00000435825
ENSG00000134686	ENSP00000257118
ENSG00000134686	ENSP00000389436
ENSG00000134852	ENSP00000308741
ENSG00000134852	ENSP00000370723
ENSG00000134852	ENSP00000426983
ENSG00000135018	ENSP00000365576
ENSG00000135365	ENSP00000323152
ENSG00000135365	ENSP00000398824
ENSG00000135365	ENSP00000431273
ENSG00000135365	ENSP00000432916
ENSG00000135365	ENSP00000436157
ENSG00000135387	ENSP00000340329
ENSG00000135387	ENSP00000374296
ENSG00000135387	ENSP00000431581
ENSG00000135387	ENSP00000434150
ENSG00000135387	ENSP00000434204
ENSG00000135387	ENSP00000483169
ENSG00000135457	ENSP00000257915
ENSG00000135457	ENSP00000447991
ENSG00000135457	ENSP00000449280
ENSG00000135457	ENSP00000449742
ENSG00000135968	ENSP00000307939
ENSG00000135999	ENSP00000258484
ENSG00000136352	ENSP00000346879
ENSG00000136352	ENSP00000428341
ENSG00000136352	ENSP00000429519
ENSG00000136352	ENSP00000429607
ENSG00000136451	ENSP00000258963
ENSG00000136451	ENSP00000462337
ENSG00000136451	ENSP00000464687
ENSG00000136630	ENSP00000355870
ENSG00000136709	ENSP00000325377
ENSG00000136935	ENSP00000362656
ENSG00000137101	ENSP00000259633
ENSG00000137101	ENSP00000379980
ENSG00000137101	ENSP00000483742
ENSG00000137166	ENSP00000309823
ENSG00000137166	ENSP00000362148
ENSG00000137166	ENSP00000362151
ENSG00000137166	ENSP00000362154
ENSG00000137166	ENSP00000386958
ENSG00000137497	ENSP00000260051
ENSG00000137497	ENSP00000351851
ENSG00000137497	ENSP00000377298
ENSG00000137497	ENSP00000440954
ENSG00000137497	ENSP00000442936
ENSG00000137497	ENSP00000444880
ENSG00000137497	ENSP00000446396
ENSG00000137497	ENSP00000478624
ENSG00000137497	ENSP00000480172
ENSG00000137497	ENSP00000481541
ENSG00000137877	ENSP00000317790
ENSG00000138081	ENSP00000384823
ENSG00000138735	ENSP00000347046
ENSG00000138756	ENSP00000334836
ENSG00000138756	ENSP00000421768
ENSG00000138756	ENSP00000424668
ENSG00000139289	ENSP00000266671
ENSG00000139289	ENSP00000473593
ENSG00000139289	ENSP00000480767
ENSG00000139351	ENSP00000266743
ENSG00000139351	ENSP00000376655
ENSG00000139351	ENSP00000376658
ENSG00000139352	ENSP00000266744
ENSG00000139437	ENSP00000324404
ENSG00000139437	ENSP00000384520
ENSG00000139437	ENSP00000440838
ENSG00000140396	ENSP00000399968
ENSG00000140396	ENSP00000429132
ENSG00000140478	ENSP00000391085
ENSG00000140478	ENSP00000481067
ENSG00000140521	ENSP00000268124
ENSG00000140521	ENSP00000399851
ENSG00000140521	ENSP00000486730
ENSG00000140836	ENSP00000268489
ENSG00000140836	ENSP00000438926
ENSG00000141052	ENSP00000341835
ENSG00000141052	ENSP00000401678
ENSG00000141232	ENSP00000268957
ENSG00000141232	ENSP00000427695
ENSG00000141380	ENSP00000269137
ENSG00000141380	ENSP00000414516
ENSG00000141380	ENSP00000438066
ENSG00000141503	ENSP00000269296
ENSG00000141503	ENSP00000347427
ENSG00000141503	ENSP00000406487
ENSG00000141503	ENSP00000459699
ENSG00000141577	ENSP00000269392
ENSG00000141577	ENSP00000393583
ENSG00000141837	ENSP00000353362
ENSG00000141837	ENSP00000465598
ENSG00000141837	ENSP00000467729
ENSG00000141837	ENSP00000479983
ENSG00000141867	ENSP00000263377
ENSG00000141956	ENSP00000269844
ENSG00000141956	ENSP00000381556
ENSG00000141956	ENSP00000390245
ENSG00000141956	ENSP00000408592
ENSG00000141956	ENSP00000415471
ENSG00000141956	ENSP00000431410
ENSG00000143190	ENSP00000356836
ENSG00000143190	ENSP00000356840
ENSG00000143190	ENSP00000401217
ENSG00000143190	ENSP00000414660
ENSG00000143190	ENSP00000415993
ENSG00000143190	ENSP00000441285
ENSG00000143375	ENSP00000271636
ENSG00000143493	ENSP00000355959
ENSG00000143493	ENSP00000355960
ENSG00000143493	ENSP00000355961
ENSG00000143493	ENSP00000388908
ENSG00000143493	ENSP00000481102
ENSG00000143514	ENSP00000341957
ENSG00000143514	ENSP00000375750
ENSG00000143514	ENSP00000420225
ENSG00000143520	ENSP00000373370
ENSG00000143536	ENSP00000271835
ENSG00000143603	ENSP00000271915
ENSG00000143603	ENSP00000481848
ENSG00000143842	ENSP00000356172
ENSG00000143842	ENSP00000434093
ENSG00000143842	ENSP00000478239
ENSG00000144369	ENSP00000304108
ENSG00000144369	ENSP00000478477
ENSG00000144395	ENSP00000373827
ENSG00000144674	ENSP00000349305
ENSG00000144674	ENSP00000354486
ENSG00000144674	ENSP00000403009
ENSG00000144674	ENSP00000405842
ENSG00000144893	ENSP00000273432
ENSG00000144893	ENSP00000417235
ENSG00000145868	ENSP00000296701
ENSG00000145868	ENSP00000342023
ENSG00000145868	ENSP00000377895
ENSG00000145868	ENSP00000426410
ENSG00000146457	ENSP00000351141
ENSG00000146457	ENSP00000479438
ENSG00000146830	ENSP00000275732
ENSG00000147234	ENSP00000276185
ENSG00000147234	ENSP00000398668
ENSG00000148143	ENSP00000277225
ENSG00000148337	ENSP00000277465
ENSG00000148337	ENSP00000321780
ENSG00000148337	ENSP00000350169
ENSG00000148337	ENSP00000362029
ENSG00000148337	ENSP00000362039
ENSG00000148337	ENSP00000362045
ENSG00000148337	ENSP00000377232
ENSG00000148337	ENSP00000398011
ENSG00000148337	ENSP00000407265
ENSG00000148337	ENSP00000439244
ENSG00000148337	ENSP00000486816
ENSG00000148356	ENSP00000300417
ENSG00000148356	ENSP00000322937
ENSG00000148356	ENSP00000362419
ENSG00000148356	ENSP00000362421
ENSG00000148400	ENSP00000277541
ENSG00000149548	ENSP00000341684
ENSG00000149548	ENSP00000435403
ENSG00000149930	ENSP00000279394
ENSG00000149930	ENSP00000310094
ENSG00000149930	ENSP00000393048
ENSG00000149930	ENSP00000440336
ENSG00000151065	ENSP00000280665
ENSG00000151065	ENSP00000444374
ENSG00000151276	ENSP00000331157
ENSG00000151276	ENSP00000385450
ENSG00000151276	ENSP00000418044
ENSG00000151276	ENSP00000418177
ENSG00000151276	ENSP00000418862
ENSG00000151276	ENSP00000420323
ENSG00000151276	ENSP00000420796
ENSG00000151276	ENSP00000424369
ENSG00000151276	ENSP00000477591
ENSG00000151276	ENSP00000480920
ENSG00000151914	ENSP00000244364
ENSG00000151914	ENSP00000354508
ENSG00000151914	ENSP00000359801
ENSG00000151914	ENSP00000359824
ENSG00000152591	ENSP00000282478
ENSG00000152591	ENSP00000382213
ENSG00000154240	ENSP00000376522
ENSG00000154240	ENSP00000440775
ENSG00000154240	ENSP00000442784
ENSG00000154310	ENSP00000284483
ENSG00000154310	ENSP00000345352
ENSG00000154310	ENSP00000349880
ENSG00000154310	ENSP00000399511
ENSG00000154310	ENSP00000418156
ENSG00000154310	ENSP00000418378
ENSG00000154310	ENSP00000418916
ENSG00000154310	ENSP00000419990
ENSG00000154451	ENSP00000359488
ENSG00000155495	ENSP00000285879
ENSG00000155816	ENSP00000318884
ENSG00000156030	ENSP00000286523
ENSG00000156030	ENSP00000377634
ENSG00000156030	ENSP00000400871
ENSG00000156030	ENSP00000402380
ENSG00000156030	ENSP00000407767
ENSG00000156304	ENSP00000286835
ENSG00000156304	ENSP00000382703
ENSG00000156304	ENSP00000402377
ENSG00000157212	ENSP00000380376
ENSG00000157212	ENSP00000384048
ENSG00000157653	ENSP00000288462
ENSG00000157653	ENSP00000363280
ENSG00000157654	ENSP00000305861
ENSG00000157654	ENSP00000363654
ENSG00000158270	ENSP00000383115
ENSG00000158352	ENSP00000289292
ENSG00000158352	ENSP00000365188
ENSG00000158352	ENSP00000421450
ENSG00000158423	ENSP00000364476
ENSG00000158636	ENSP00000334130
ENSG00000158636	ENSP00000431166
ENSG00000158636	ENSP00000432010
ENSG00000158636	ENSP00000432327
ENSG00000158636	ENSP00000433205
ENSG00000158636	ENSP00000433634
ENSG00000158636	ENSP00000436528
ENSG00000158636	ENSP00000436968
ENSG00000159289	ENSP00000290438
ENSG00000159409	ENSP00000290583
ENSG00000159409	ENSP00000290585
ENSG00000159409	ENSP00000402503
ENSG00000159450	ENSP00000357794
ENSG00000159450	ENSP00000480484
ENSG00000159840	ENSP00000324422
ENSG00000159840	ENSP00000346417
ENSG00000159840	ENSP00000376642
ENSG00000160145	ENSP00000240874
ENSG00000160145	ENSP00000346122
ENSG00000160145	ENSP00000353109
ENSG00000160145	ENSP00000418611
ENSG00000160299	ENSP00000352572
ENSG00000160401	ENSP00000362392
ENSG00000160401	ENSP00000478313
ENSG00000160460	ENSP00000263373
ENSG00000160460	ENSP00000340345
ENSG00000160460	ENSP00000375879
ENSG00000160460	ENSP00000469242
ENSG00000160584	ENSP00000364449
ENSG00000160584	ENSP00000390442
ENSG00000160584	ENSP00000391295
ENSG00000161021	ENSP00000292599
ENSG00000162520	ENSP00000362583
ENSG00000162520	ENSP00000386439
ENSG00000163207	ENSP00000357753
ENSG00000163535	ENSP00000350447
ENSG00000163635	ENSP00000295900
ENSG00000163635	ENSP00000420234
ENSG00000163635	ENSP00000439585
ENSG00000163820	ENSP00000296137
ENSG00000163820	ENSP00000441178
ENSG00000164061	ENSP00000296452
ENSG00000164588	ENSP00000307342
ENSG00000165300	ENSP00000366283
ENSG00000165417	ENSP00000409492
ENSG00000165417	ENSP00000452454
ENSG00000166004	ENSP00000316681
ENSG00000166025	ENSP00000320968
ENSG00000166025	ENSP00000387739
ENSG00000166049	ENSP00000359382
ENSG00000166436	ENSP00000299550
ENSG00000166436	ENSP00000384876
ENSG00000166813	ENSP00000377934
ENSG00000166833	ENSP00000309577
ENSG00000166833	ENSP00000353871
ENSG00000166833	ENSP00000379394
ENSG00000166833	ENSP00000379396
ENSG00000166833	ENSP00000435395
ENSG00000166833	ENSP00000443489
ENSG00000166928	ENSP00000300187
ENSG00000166928	ENSP00000378449
ENSG00000166928	ENSP00000378453
ENSG00000166928	ENSP00000433761
ENSG00000166928	ENSP00000437222
ENSG00000167110	ENSP00000416097
ENSG00000167110	ENSP00000476265
ENSG00000167110	ENSP00000478799
ENSG00000167182	ENSP00000365931
ENSG00000167195	ENSP00000300576
ENSG00000167702	ENSP00000301332
ENSG00000167880	ENSP00000301607
ENSG00000167880	ENSP00000465630
ENSG00000168071	ENSP00000349238
ENSG00000168071	ENSP00000352974
ENSG00000168286	ENSP00000304689
ENSG00000168488	ENSP00000454516
ENSG00000168488	ENSP00000454757
ENSG00000168488	ENSP00000456162
ENSG00000168488	ENSP00000457613
ENSG00000168594	ENSP00000352177
ENSG00000168594	ENSP00000384229
ENSG00000168594	ENSP00000414544
ENSG00000168594	ENSP00000423517
ENSG00000168594	ENSP00000478469
ENSG00000168594	ENSP00000484862
ENSG00000168769	ENSP00000265149
ENSG00000168769	ENSP00000306705
ENSG00000168769	ENSP00000369351
ENSG00000168769	ENSP00000391448
ENSG00000168769	ENSP00000425443
ENSG00000168769	ENSP00000442788
ENSG00000169083	ENSP00000363822
ENSG00000169083	ENSP00000379359
ENSG00000169083	ENSP00000421155
ENSG00000169083	ENSP00000425199
ENSG00000169083	ENSP00000479013
ENSG00000169083	ENSP00000482407
ENSG00000169184	ENSP00000304956
ENSG00000170037	ENSP00000369614
ENSG00000170037	ENSP00000454840
ENSG00000170037	ENSP00000456335
ENSG00000170145	ENSP00000305976
ENSG00000170325	ENSP00000302669
ENSG00000170325	ENSP00000351686
ENSG00000170325	ENSP00000354118
ENSG00000170325	ENSP00000398431
ENSG00000170325	ENSP00000431262
ENSG00000170325	ENSP00000432237
ENSG00000170325	ENSP00000435940
ENSG00000170485	ENSP00000338283
ENSG00000170485	ENSP00000393396
ENSG00000171004	ENSP00000359870
ENSG00000171004	ENSP00000359873
ENSG00000171004	ENSP00000384013
ENSG00000171004	ENSP00000429473
ENSG00000171016	ENSP00000302327
ENSG00000171016	ENSP00000457777
ENSG00000171219	ENSP00000345133
ENSG00000171316	ENSP00000392028
ENSG00000171316	ENSP00000436027
ENSG00000171316	ENSP00000437061
ENSG00000171634	ENSP00000307208
ENSG00000171634	ENSP00000315454
ENSG00000171634	ENSP00000343837
ENSG00000171634	ENSP00000388405
ENSG00000171634	ENSP00000440854
ENSG00000171634	ENSP00000462535
ENSG00000172530	ENSP00000286122
ENSG00000172530	ENSP00000347125
ENSG00000172530	ENSP00000376902
ENSG00000172530	ENSP00000376903
ENSG00000172530	ENSP00000432508
ENSG00000172530	ENSP00000444352
ENSG00000172530	ENSP00000487304
ENSG00000172845	ENSP00000310301
ENSG00000172845	ENSP00000406140
ENSG00000172845	ENSP00000413665
ENSG00000172995	ENSP00000187397
ENSG00000172995	ENSP00000405276
ENSG00000172995	ENSP00000412326
ENSG00000173040	ENSP00000311683
ENSG00000173040	ENSP00000342144
ENSG00000173040	ENSP00000431981
ENSG00000173230	ENSP00000341848
ENSG00000173230	ENSP00000377275
ENSG00000173230	ENSP00000417767
ENSG00000173230	ENSP00000418231
ENSG00000173230	ENSP00000484083
ENSG00000173757	ENSP00000293328
ENSG00000173889	ENSP00000418039
ENSG00000173889	ENSP00000419089
ENSG00000173889	ENSP00000420271
ENSG00000173889	ENSP00000420294
ENSG00000173905	ENSP00000309893
ENSG00000173905	ENSP00000417354
ENSG00000174450	ENSP00000344626
ENSG00000174450	ENSP00000454407
ENSG00000174718	ENSP00000310338
ENSG00000174718	ENSP00000370442
ENSG00000176155	ENSP00000374292
ENSG00000176155	ENSP00000376158
ENSG00000176542	ENSP00000320794
ENSG00000176542	ENSP00000420721
ENSG00000177200	ENSP00000381522
ENSG00000177200	ENSP00000396345
ENSG00000177200	ENSP00000455307
ENSG00000177200	ENSP00000456793
ENSG00000177200	ENSP00000457466
ENSG00000177548	ENSP00000350186
ENSG00000177548	ENSP00000350934
ENSG00000177548	ENSP00000442798
ENSG00000178104	ENSP00000316434
ENSG00000178104	ENSP00000358355
ENSG00000178104	ENSP00000358357
ENSG00000178104	ENSP00000358360
ENSG00000178104	ENSP00000358363
ENSG00000178104	ENSP00000433392
ENSG00000178104	ENSP00000436791
ENSG00000178104	ENSP00000462316
ENSG00000178104	ENSP00000479409
ENSG00000178104	ENSP00000480806
ENSG00000178209	ENSP00000323856
ENSG00000178209	ENSP00000344848
ENSG00000178209	ENSP00000346602
ENSG00000178209	ENSP00000347044
ENSG00000178209	ENSP00000348702
ENSG00000178209	ENSP00000350277
ENSG00000178209	ENSP00000381756
ENSG00000178209	ENSP00000388180
ENSG00000178209	ENSP00000433982
ENSG00000178209	ENSP00000434583
ENSG00000178395	ENSP00000355840
ENSG00000178607	ENSP00000401445
ENSG00000179361	ENSP00000343126
ENSG00000179361	ENSP00000477878
ENSG00000179912	ENSP00000317903
ENSG00000179912	ENSP00000351784
ENSG00000179912	ENSP00000385169
ENSG00000179912	ENSP00000385839
ENSG00000179912	ENSP00000394676
ENSG00000179912	ENSP00000408536
ENSG00000179938	ENSP00000456401
ENSG00000180438	ENSP00000322097
ENSG00000180438	ENSP00000400448
ENSG00000180438	ENSP00000400824
ENSG00000180438	ENSP00000432662
ENSG00000180438	ENSP00000435438
ENSG00000182329	ENSP00000437957
ENSG00000182568	ENSP00000341024
ENSG00000182568	ENSP00000399518
ENSG00000182568	ENSP00000399708
ENSG00000182827	ENSP00000355777
ENSG00000182944	ENSP00000327456
ENSG00000182944	ENSP00000330516
ENSG00000182944	ENSP00000330896
ENSG00000182944	ENSP00000331699
ENSG00000182944	ENSP00000381031
ENSG00000182944	ENSP00000385726
ENSG00000182944	ENSP00000393637
ENSG00000182944	ENSP00000395200
ENSG00000182944	ENSP00000400142
ENSG00000182944	ENSP00000412670
ENSG00000182944	ENSP00000486709
ENSG00000183495	ENSP00000330620
ENSG00000183495	ENSP00000331737
ENSG00000183495	ENSP00000333602
ENSG00000183495	ENSP00000374212
ENSG00000183495	ENSP00000374213
ENSG00000184148	ENSP00000332163
ENSG00000184205	ENSP00000364591
ENSG00000184205	ENSP00000462287
ENSG00000184384	ENSP00000434552
ENSG00000184384	ENSP00000483371
ENSG00000184402	ENSP00000333012
ENSG00000184402	ENSP00000359885
ENSG00000184402	ENSP00000434451
ENSG00000184486	ENSP00000329170
ENSG00000184634	ENSP00000333125
ENSG00000184634	ENSP00000363193
ENSG00000184634	ENSP00000363215
ENSG00000184634	ENSP00000404373
ENSG00000184788	ENSP00000378804
ENSG00000184788	ENSP00000425421
ENSG00000184863	ENSP00000376514
ENSG00000184863	ENSP00000384160
ENSG00000185359	ENSP00000331201
ENSG00000185591	ENSP00000329357
ENSG00000185591	ENSP00000404263
ENSG00000185666	ENSP00000330219
ENSG00000185666	ENSP00000351614
ENSG00000185684	ENSP00000396499
ENSG00000185728	ENSP00000473496
ENSG00000185728	ENSP00000478490
ENSG00000185728	ENSP00000478825
ENSG00000185728	ENSP00000481476
ENSG00000185728	ENSP00000481497
ENSG00000185728	ENSP00000483580
ENSG00000185728	ENSP00000485046
ENSG00000185958	ENSP00000329995
ENSG00000185958	ENSP00000441337
ENSG00000186260	ENSP00000459626
ENSG00000186409	ENSP00000339280
ENSG00000186409	ENSP00000340378
ENSG00000186409	ENSP00000397035
ENSG00000186409	ENSP00000421479
ENSG00000186409	ENSP00000426711
ENSG00000186472	ENSP00000388393
ENSG00000186472	ENSP00000393760
ENSG00000187860	ENSP00000343087
ENSG00000187860	ENSP00000385357
ENSG00000188095	ENSP00000342392
ENSG00000188626	ENSP00000456927
ENSG00000188878	ENSP00000324292
ENSG00000188878	ENSP00000465132
ENSG00000188878	ENSP00000467004
ENSG00000189079	ENSP00000335044
ENSG00000189079	ENSP00000397307
ENSG00000189079	ENSP00000415650
ENSG00000196498	ENSP00000348551
ENSG00000196498	ENSP00000384018
ENSG00000196498	ENSP00000384202
ENSG00000196498	ENSP00000385618
ENSG00000196498	ENSP00000400281
ENSG00000196498	ENSP00000402808
ENSG00000196782	ENSP00000381913
ENSG00000196782	ENSP00000421180
ENSG00000196782	ENSP00000422783
ENSG00000197323	ENSP00000351250
ENSG00000197323	ENSP00000358556
ENSG00000197323	ENSP00000402333
ENSG00000197323	ENSP00000412077
ENSG00000197386	ENSP00000347184
ENSG00000197870	ENSP00000442626
ENSG00000197915	ENSP00000357791
ENSG00000198026	ENSP00000325326
ENSG00000198089	ENSP00000383145
ENSG00000198089	ENSP00000383146
ENSG00000198089	ENSP00000398871
ENSG00000198089	ENSP00000401199
ENSG00000198089	ENSP00000402679
ENSG00000198089	ENSP00000443025
ENSG00000198218	ENSP00000350094
ENSG00000198218	ENSP00000378830
ENSG00000198218	ENSP00000412870
ENSG00000198218	ENSP00000412890
ENSG00000198218	ENSP00000413051
ENSG00000198218	ENSP00000416133
ENSG00000198265	ENSP00000351524
ENSG00000198265	ENSP00000464512
ENSG00000198646	ENSP00000351894
ENSG00000198646	ENSP00000363929
ENSG00000198646	ENSP00000481177
ENSG00000198646	ENSP00000481935
ENSG00000198837	ENSP00000354597
ENSG00000198837	ENSP00000357635
ENSG00000198911	ENSP00000354476
ENSG00000198911	ENSP00000395728
ENSG00000198911	ENSP00000484441
ENSG00000198929	ENSP00000355133
ENSG00000198929	ENSP00000396713
ENSG00000198929	ENSP00000431586
ENSG00000203786	ENSP00000475216
ENSG00000204120	ENSP00000362664
ENSG00000204120	ENSP00000386537
ENSG00000204120	ENSP00000386765
ENSG00000204120	ENSP00000387070
ENSG00000204120	ENSP00000387170
ENSG00000204120	ENSP00000404195
ENSG00000204120	ENSP00000410297
ENSG00000204120	ENSP00000415037
ENSG00000204120	ENSP00000487548
ENSG00000204406	ENSP00000384672
ENSG00000204406	ENSP00000386049
ENSG00000204406	ENSP00000393168
ENSG00000204406	ENSP00000487089
ENSG00000204442	ENSP00000365080
ENSG00000204469	ENSP00000365175
ENSG00000204469	ENSP00000365201
ENSG00000204536	ENSP00000365442
ENSG00000204536	ENSP00000379561
ENSG00000204536	ENSP00000379566
ENSG00000204536	ENSP00000401039
ENSG00000204574	ENSP00000405512
ENSG00000204842	ENSP00000366843
ENSG00000204842	ENSP00000373805
ENSG00000204842	ENSP00000439338
ENSG00000204842	ENSP00000446512
ENSG00000204842	ENSP00000446576
ENSG00000204842	ENSP00000476504
ENSG00000204842	ENSP00000481448
ENSG00000205726	ENSP00000370685
ENSG00000205726	ENSP00000370691
ENSG00000205726	ENSP00000370719
ENSG00000205726	ENSP00000382275
ENSG00000205726	ENSP00000382286
ENSG00000205726	ENSP00000382289
ENSG00000205726	ENSP00000382290
ENSG00000205726	ENSP00000382292
ENSG00000205726	ENSP00000382301
ENSG00000205916	ENSP00000371869
ENSG00000205944	ENSP00000371861
ENSG00000205944	ENSP00000371870
ENSG00000205944	ENSP00000371877
ENSG00000206355	ENSP00000372832
ENSG00000206355	ENSP00000383205
ENSG00000206355	ENSP00000390479
ENSG00000206355	ENSP00000398934
ENSG00000206355	ENSP00000484259
ENSG00000206427	ENSP00000372947
ENSG00000206427	ENSP00000372956
ENSG00000206457	ENSP00000373019
ENSG00000206457	ENSP00000383257
ENSG00000206457	ENSP00000383263
ENSG00000206457	ENSP00000414578
ENSG00000206490	ENSP00000406926
ENSG00000213079	ENSP00000356146
ENSG00000213079	ENSP00000356154
ENSG00000213079	ENSP00000413098
ENSG00000214842	ENSP00000382030
ENSG00000214944	ENSP00000296794
ENSG00000214944	ENSP00000296799
ENSG00000214944	ENSP00000411459
ENSG00000214944	ENSP00000412175
ENSG00000214944	ENSP00000421081
ENSG00000214944	ENSP00000441436
ENSG00000214944	ENSP00000441913
ENSG00000215186	ENSP00000408132
ENSG00000215853	ENSP00000317895
ENSG00000215910	ENSP00000317749
ENSG00000215910	ENSP00000398213
ENSG00000215910	ENSP00000399272
ENSG00000215910	ENSP00000414909
ENSG00000223533	ENSP00000403227
ENSG00000223533	ENSP00000403628
ENSG00000223533	ENSP00000404917
ENSG00000223533	ENSP00000405118
ENSG00000223533	ENSP00000483995
ENSG00000224180	ENSP00000390347
ENSG00000224180	ENSP00000391181
ENSG00000224180	ENSP00000414411
ENSG00000224180	ENSP00000416029
ENSG00000224180	ENSP00000483182
ENSG00000225164	ENSP00000387910
ENSG00000225164	ENSP00000409444
ENSG00000225748	ENSP00000387477
ENSG00000225748	ENSP00000408226
ENSG00000225989	ENSP00000406756
ENSG00000226321	ENSP00000397968
ENSG00000226618	ENSP00000396812
ENSG00000226618	ENSP00000404619
ENSG00000226650	ENSP00000387875
ENSG00000231129	ENSP00000394994
ENSG00000231370	ENSP00000400540
ENSG00000231370	ENSP00000415182
ENSG00000231825	ENSP00000413977
ENSG00000231825	ENSP00000415363
ENSG00000231887	ENSP00000412436
ENSG00000231887	ENSP00000479168
ENSG00000231887	ENSP00000481761
ENSG00000231887	ENSP00000482068
ENSG00000232169	ENSP00000406948
ENSG00000234114	ENSP00000383204
ENSG00000234114	ENSP00000390313
ENSG00000234114	ENSP00000393042
ENSG00000234114	ENSP00000408012
ENSG00000234114	ENSP00000479660
ENSG00000234224	ENSP00000395244
ENSG00000236149	ENSP00000416890
ENSG00000236342	ENSP00000401969
ENSG00000236609	ENSP00000455585
ENSG00000241978	ENSP00000259318
ENSG00000241978	ENSP00000363649
ENSG00000241978	ENSP00000404782
ENSG00000241978	ENSP00000419268
ENSG00000249931	ENSP00000426691
ENSG00000251655	ENSP00000442127
ENSG00000254585	ENSP00000433433
ENSG00000255192	ENSP00000487045
ENSG00000261247	ENSP00000455826
ENSG00000261794	ENSP00000456894
ENSG00000262024	ENSP00000460328
ENSG00000262024	ENSP00000460587
ENSG00000263247	ENSP00000482363
ENSG00000266714	ENSP00000487744
ENSG00000266714	ENSP00000488624
ENSG00000269335	ENSP00000471166
ENSG00000269335	ENSP00000478979
ENSG00000269335	ENSP00000479662
ENSG00000269335	ENSP00000483381
ENSG00000269335	ENSP00000483825
ENSG00000269335	ENSP00000484023
ENSG00000270647	ENSP00000474096
ENSG00000270647	ENSP00000474609
ENSG00000270647	ENSP00000475044
ENSG00000272803	ENSP00000458690
ENSG00000272803	ENSP00000461041
ENSG00000273976	ENSP00000478478
ENSG00000274404	ENSP00000482663
ENSG00000274404	ENSP00000486963
ENSG00000274839	ENSP00000483311
ENSG00000275009	ENSP00000483916
ENSG00000275023	ENSP00000479910
ENSG00000275517	ENSP00000478365
ENSG00000275517	ENSP00000479646
ENSG00000275517	ENSP00000486506
ENSG00000275624	ENSP00000488472
ENSG00000275679	ENSP00000481810
ENSG00000275679	ENSP00000483458
ENSG00000275778	ENSP00000482961
ENSG00000275851	ENSP00000477969
ENSG00000276111	ENSP00000483550
ENSG00000276111	ENSP00000485978
ENSG00000276111	ENSP00000486441
ENSG00000276461	ENSP00000478503
ENSG00000276461	ENSP00000483199
ENSG00000276833	ENSP00000480040
ENSG00000276833	ENSP00000488655
ENSG00000276833	ENSP00000488684
ENSG00000277322	ENSP00000480376
ENSG00000277454	ENSP00000488008
ENSG00000277823	ENSP00000479778
ENSG00000277823	ENSP00000488708
ENSG00000277823	ENSP00000488755
ENSG00000277823	ENSP00000488797
ENSG00000277865	ENSP00000483673
ENSG00000277865	ENSP00000484257
ENSG00000278119	ENSP00000480494
ENSG00000278247	ENSP00000482864
ENSG00000280467	ENSP00000487296
ENSG00000280467	ENSP00000487465
ENSG00000281844	ENSP00000486708
ENSG00000281897	ENSP00000486940
ENSG00000281897	ENSP00000487302
ENSG00000282673	ENSP00000479599
==> HUMAN NQPs (LPS threshold 1e-08) <==
ENSG00000124157	ENSP00000361855
ENSG00000282673	ENSP00000479599
ENSG00000274839	ENSP00000487696
ENSG00000274839	ENSP00000487916
ENSG00000274839	ENSP00000483311
ENSG00000274839	ENSP00000479661
ENSG00000173065	ENSP00000462419
ENSG00000173065	ENSP00000413645
ENSG00000173065	ENSP00000463296
ENSG00000173065	ENSP00000343115
ENSG00000275679	ENSP00000481810
ENSG00000275679	ENSP00000483458
ENSG00000138778	ENSP00000369365
ENSG00000138778	ENSP00000265148
ENSG00000138778	ENSP00000483542
ENSG00000102189	ENSP00000317955
ENSG00000160460	ENSP00000263373
ENSG00000160460	ENSP00000469242
ENSG00000160460	ENSP00000375879
ENSG00000160460	ENSP00000340345
ENSG00000204130	ENSP00000433197
ENSG00000204130	ENSP00000473462
ENSG00000204130	ENSP00000373420
ENSG00000173114	ENSP00000312001
ENSG00000173114	ENSP00000412417
ENSG00000173114	ENSP00000397312
ENSG00000275009	ENSP00000483916
ENSG00000100106	ENSP00000384312
ENSG00000143502	ENSP00000344219
ENSG00000143502	ENSP00000477374
ENSG00000143502	ENSP00000476954
ENSG00000143502	ENSP00000339926
ENSG00000143502	ENSP00000355843
ENSG00000166436	ENSP00000384876
ENSG00000166436	ENSP00000299550
ENSG00000143409	ENSP00000310923
ENSG00000143409	ENSP00000354814
ENSG00000143409	ENSP00000354669
ENSG00000143409	ENSP00000437174
ENSG00000143409	ENSP00000451524
ENSG00000143409	ENSP00000481304
ENSG00000145868	ENSP00000342023
ENSG00000145868	ENSP00000377895
ENSG00000145868	ENSP00000426410
ENSG00000145868	ENSP00000296701
ENSG00000136630	ENSP00000355870
ENSG00000018408	ENSP00000419465
ENSG00000018408	ENSP00000353847
ENSG00000018408	ENSP00000419234
ENSG00000018408	ENSP00000417339
ENSG00000174718	ENSP00000310338
ENSG00000174718	ENSP00000370442
ENSG00000122483	ENSP00000343377
ENSG00000122483	ENSP00000383808
ENSG00000122483	ENSP00000359299
ENSG00000122483	ENSP00000391151
ENSG00000153684	ENSP00000454322
ENSG00000153684	ENSP00000456138
ENSG00000140396	ENSP00000399968
ENSG00000140396	ENSP00000429132
ENSG00000206127	ENSP00000423159
ENSG00000277823	ENSP00000488708
ENSG00000277823	ENSP00000488797
ENSG00000277823	ENSP00000488755
ENSG00000277823	ENSP00000479778
ENSG00000270647	ENSP00000474096
ENSG00000270647	ENSP00000475044
ENSG00000270647	ENSP00000474609
ENSG00000108557	ENSP00000323074
ENSG00000108557	ENSP00000379120
ENSG00000175518	ENSP00000369531
ENSG00000083168	ENSP00000265713
ENSG00000083168	ENSP00000385888
ENSG00000083168	ENSP00000380136
ENSG00000184863	ENSP00000384160
ENSG00000184863	ENSP00000376514
ENSG00000232169	ENSP00000403526
ENSG00000232169	ENSP00000389065
ENSG00000232169	ENSP00000406948
ENSG00000232169	ENSP00000397875
ENSG00000168769	ENSP00000306705
ENSG00000168769	ENSP00000425443
ENSG00000168769	ENSP00000369351
ENSG00000168769	ENSP00000265149
ENSG00000168769	ENSP00000391448
ENSG00000168769	ENSP00000442788
ENSG00000214944	ENSP00000296794
ENSG00000214944	ENSP00000411459
ENSG00000214944	ENSP00000412175
ENSG00000214944	ENSP00000296799
ENSG00000214944	ENSP00000421081
ENSG00000214944	ENSP00000441913
ENSG00000214944	ENSP00000441436
ENSG00000277454	ENSP00000488008
ENSG00000215186	ENSP00000408132
ENSG00000165417	ENSP00000452454
ENSG00000165417	ENSP00000409492
ENSG00000176783	ENSP00000325594
ENSG00000176783	ENSP00000390025
ENSG00000176783	ENSP00000377087
ENSG00000176783	ENSP00000426117
ENSG00000281844	ENSP00000486708
ENSG00000151914	ENSP00000244364
ENSG00000151914	ENSP00000359824
ENSG00000151914	ENSP00000354508
ENSG00000151914	ENSP00000359801
ENSG00000181555	ENSP00000386759
ENSG00000278119	ENSP00000480494
ENSG00000038382	ENSP00000339299
ENSG00000038382	ENSP00000421555
ENSG00000038382	ENSP00000445592
ENSG00000038382	ENSP00000426342
ENSG00000169184	ENSP00000304956
ENSG00000167195	ENSP00000300576
ENSG00000140478	ENSP00000391085
ENSG00000140478	ENSP00000481067
ENSG00000254585	ENSP00000433433
ENSG00000225989	ENSP00000411327
ENSG00000225989	ENSP00000391102
ENSG00000225989	ENSP00000406756
ENSG00000225989	ENSP00000397199
ENSG00000203783	ENSP00000357733
ENSG00000124233	ENSP00000361867
ENSG00000185666	ENSP00000351614
ENSG00000185666	ENSP00000330219
ENSG00000255192	ENSP00000487073
ENSG00000255192	ENSP00000487045
ENSG00000029725	ENSP00000445408
ENSG00000029725	ENSP00000339569
ENSG00000164190	ENSP00000282516
ENSG00000164190	ENSP00000406266
ENSG00000134644	ENSP00000400141
ENSG00000134644	ENSP00000257075
ENSG00000134644	ENSP00000362852
ENSG00000134644	ENSP00000435825
ENSG00000134644	ENSP00000391723
ENSG00000134644	ENSP00000433850
ENSG00000134644	ENSP00000401777
ENSG00000134644	ENSP00000362846
ENSG00000134644	ENSP00000362847
ENSG00000134644	ENSP00000435589
ENSG00000090447	ENSP00000204517
ENSG00000118898	ENSP00000340510
ENSG00000118898	ENSP00000465640
ENSG00000118898	ENSP00000467699
ENSG00000165115	ENSP00000297814
ENSG00000165115	ENSP00000333928
ENSG00000133111	ENSP00000255476
ENSG00000185591	ENSP00000329357
ENSG00000185591	ENSP00000404263
ENSG00000185591	ENSP00000458133
ENSG00000091009	ENSP00000265271
ENSG00000170776	ENSP00000378026
ENSG00000170776	ENSP00000354718
ENSG00000170776	ENSP00000477780
ENSG00000170776	ENSP00000378018
ENSG00000002822	ENSP00000382562
ENSG00000002822	ENSP00000385334
ENSG00000002822	ENSP00000413139
ENSG00000002822	ENSP00000265854
ENSG00000119397	ENSP00000362962
ENSG00000119397	ENSP00000362956
ENSG00000119397	ENSP00000238341
ENSG00000119397	ENSP00000481072
ENSG00000126561	ENSP00000341208
ENSG00000126561	ENSP00000468749
ENSG00000126561	ENSP00000443107
ENSG00000126561	ENSP00000464730
ENSG00000126561	ENSP00000465437
ENSG00000277322	ENSP00000480376
ENSG00000100345	ENSP00000216181
ENSG00000168488	ENSP00000341459
ENSG00000168488	ENSP00000315650
ENSG00000168488	ENSP00000378917
ENSG00000168488	ENSP00000338718
ENSG00000168488	ENSP00000372133
ENSG00000168488	ENSP00000457613
ENSG00000168488	ENSP00000454516
ENSG00000168488	ENSP00000454757
ENSG00000168488	ENSP00000456162
ENSG00000275740	ENSP00000475384
ENSG00000206457	ENSP00000414578
ENSG00000206457	ENSP00000383263
ENSG00000206457	ENSP00000383257
ENSG00000206457	ENSP00000373019
ENSG00000141956	ENSP00000431410
ENSG00000141956	ENSP00000408592
ENSG00000141956	ENSP00000381556
ENSG00000141956	ENSP00000415471
ENSG00000141956	ENSP00000269844
ENSG00000141956	ENSP00000390245
ENSG00000177613	ENSP00000332444
ENSG00000078674	ENSP00000327077
ENSG00000078674	ENSP00000431099
ENSG00000078674	ENSP00000430521
ENSG00000078674	ENSP00000328332
ENSG00000104805	ENSP00000385923
ENSG00000104805	ENSP00000385211
ENSG00000189079	ENSP00000335044
ENSG00000189079	ENSP00000415650
ENSG00000189079	ENSP00000397307
ENSG00000101916	ENSP00000218032
ENSG00000101916	ENSP00000312082
ENSG00000111879	ENSP00000342604
ENSG00000111879	ENSP00000326608
ENSG00000111879	ENSP00000357460
ENSG00000111879	ENSP00000430442
ENSG00000111879	ENSP00000484827
ENSG00000143971	ENSP00000272342
ENSG00000229998	ENSP00000388790
ENSG00000229998	ENSP00000404066
ENSG00000151276	ENSP00000331157
ENSG00000151276	ENSP00000385450
ENSG00000151276	ENSP00000418177
ENSG00000151276	ENSP00000420323
ENSG00000151276	ENSP00000418862
ENSG00000151276	ENSP00000424369
ENSG00000151276	ENSP00000420796
ENSG00000151276	ENSP00000418044
ENSG00000151276	ENSP00000477591
ENSG00000151276	ENSP00000480920
ENSG00000119318	ENSP00000350708
ENSG00000119318	ENSP00000405623
ENSG00000120616	ENSP00000318559
ENSG00000120616	ENSP00000364251
ENSG00000120616	ENSP00000263062
ENSG00000124496	ENSP00000362013
ENSG00000124496	ENSP00000339438
ENSG00000124496	ENSP00000346285
ENSG00000124496	ENSP00000439689
ENSG00000124496	ENSP00000362008
ENSG00000177200	ENSP00000457466
ENSG00000177200	ENSP00000456793
ENSG00000177200	ENSP00000455307
ENSG00000177200	ENSP00000381522
ENSG00000177200	ENSP00000396345
ENSG00000163635	ENSP00000295900
ENSG00000163635	ENSP00000420234
ENSG00000163635	ENSP00000439585
ENSG00000148356	ENSP00000362421
ENSG00000148356	ENSP00000322937
ENSG00000148356	ENSP00000362419
ENSG00000148356	ENSP00000300417
ENSG00000076382	ENSP00000323300
ENSG00000197323	ENSP00000351250
ENSG00000197323	ENSP00000402333
ENSG00000197323	ENSP00000358556
ENSG00000197323	ENSP00000412077
ENSG00000173889	ENSP00000420294
ENSG00000173889	ENSP00000420271
ENSG00000173889	ENSP00000419089
ENSG00000173889	ENSP00000418039
ENSG00000173889	ENSP00000417633
ENSG00000173889	ENSP00000417860
ENSG00000173889	ENSP00000419899
ENSG00000173889	ENSP00000420454
ENSG00000135052	ENSP00000373364
ENSG00000135052	ENSP00000373363
ENSG00000168631	ENSP00000417182
ENSG00000134532	ENSP00000437487
ENSG00000134532	ENSP00000398273
ENSG00000134532	ENSP00000439832
ENSG00000134532	ENSP00000441973
ENSG00000134532	ENSP00000443520
ENSG00000134532	ENSP00000356174
ENSG00000134532	ENSP00000370788
ENSG00000111860	ENSP00000357477
ENSG00000111860	ENSP00000357474
ENSG00000277221	ENSP00000488106
ENSG00000277221	ENSP00000487612
ENSG00000277221	ENSP00000482650
ENSG00000165556	ENSP00000370408
ENSG00000163207	ENSP00000357753
ENSG00000058453	ENSP00000364691
ENSG00000058453	ENSP00000402626
ENSG00000058453	ENSP00000480016
ENSG00000171634	ENSP00000440854
ENSG00000171634	ENSP00000307208
ENSG00000171634	ENSP00000388405
ENSG00000171634	ENSP00000462535
ENSG00000171634	ENSP00000343837
ENSG00000171634	ENSP00000315454
ENSG00000186105	ENSP00000399441
ENSG00000158163	ENSP00000332148
ENSG00000158163	ENSP00000419486
ENSG00000196782	ENSP00000421180
ENSG00000196782	ENSP00000422783
ENSG00000196782	ENSP00000381913
ENSG00000276111	ENSP00000483550
ENSG00000276111	ENSP00000486441
ENSG00000276111	ENSP00000485978
ENSG00000272803	ENSP00000461041
ENSG00000272803	ENSP00000458690
ENSG00000261794	ENSP00000456894
ENSG00000226321	ENSP00000397968
ENSG00000012822	ENSP00000262059
ENSG00000012822	ENSP00000447647
ENSG00000012822	ENSP00000449960
ENSG00000135365	ENSP00000323152
ENSG00000135365	ENSP00000398824
ENSG00000135365	ENSP00000431273
ENSG00000135365	ENSP00000432916
ENSG00000135365	ENSP00000436157
ENSG00000147234	ENSP00000398668
ENSG00000147234	ENSP00000276185
ENSG00000263247	ENSP00000482363
ENSG00000125844	ENSP00000367044
ENSG00000125844	ENSP00000354045
ENSG00000125844	ENSP00000401206
ENSG00000125844	ENSP00000367038
ENSG00000125844	ENSP00000246043
ENSG00000125844	ENSP00000479709
ENSG00000100207	ENSP00000352463
ENSG00000100207	ENSP00000335561
ENSG00000169683	ENSP00000306760
ENSG00000184148	ENSP00000332163
ENSG00000169474	ENSP00000357751
ENSG00000166049	ENSP00000359382
ENSG00000138735	ENSP00000347046
ENSG00000144395	ENSP00000373827
ENSG00000099721	ENSP00000215479
ENSG00000099721	ENSP00000372505
ENSG00000175115	ENSP00000316454
ENSG00000198218	ENSP00000378830
ENSG00000198218	ENSP00000350094
ENSG00000198218	ENSP00000412890
ENSG00000198218	ENSP00000416133
ENSG00000198218	ENSP00000413051
ENSG00000198218	ENSP00000412870
ENSG00000142621	ENSP00000365166
ENSG00000142621	ENSP00000351770
ENSG00000091656	ENSP00000430497
ENSG00000091656	ENSP00000430848
ENSG00000135387	ENSP00000340329
ENSG00000135387	ENSP00000374296
ENSG00000135387	ENSP00000434150
ENSG00000135387	ENSP00000434204
ENSG00000135387	ENSP00000431581
ENSG00000135387	ENSP00000483169
ENSG00000197785	ENSP00000368031
ENSG00000197785	ENSP00000339421
ENSG00000197785	ENSP00000439290
ENSG00000109205	ENSP00000379401
ENSG00000109205	ENSP00000423070
ENSG00000109205	ENSP00000426106
ENSG00000111052	ENSP00000447488
ENSG00000276194	ENSP00000484591
ENSG00000276194	ENSP00000488519
ENSG00000206427	ENSP00000372956
ENSG00000206427	ENSP00000372947
ENSG00000198026	ENSP00000325326
ENSG00000249428	ENSP00000480601
ENSG00000159840	ENSP00000324422
ENSG00000159840	ENSP00000346417
ENSG00000159840	ENSP00000376642
ENSG00000167182	ENSP00000365931
ENSG00000172530	ENSP00000432508
ENSG00000172530	ENSP00000376903
ENSG00000172530	ENSP00000487304
ENSG00000172530	ENSP00000347125
ENSG00000172530	ENSP00000376902
ENSG00000172530	ENSP00000444352
ENSG00000172530	ENSP00000286122
ENSG00000108840	ENSP00000225983
ENSG00000108840	ENSP00000337290
ENSG00000108840	ENSP00000468004
ENSG00000173905	ENSP00000417354
ENSG00000173905	ENSP00000309893
ENSG00000060237	ENSP00000441972
ENSG00000060237	ENSP00000313059
ENSG00000060237	ENSP00000438313
ENSG00000060237	ENSP00000446462
ENSG00000060237	ENSP00000459380
ENSG00000060237	ENSP00000341292
ENSG00000060237	ENSP00000444465
ENSG00000060237	ENSP00000433548
ENSG00000110888	ENSP00000379150
ENSG00000110888	ENSP00000391479
ENSG00000176542	ENSP00000420721
ENSG00000176542	ENSP00000320794
ENSG00000010017	ENSP00000011619
ENSG00000159433	ENSP00000290607
ENSG00000129646	ENSP00000262765
ENSG00000230341	ENSP00000416648
ENSG00000230341	ENSP00000413596
ENSG00000169469	ENSP00000306461
ENSG00000198646	ENSP00000363929
ENSG00000198646	ENSP00000351894
ENSG00000198646	ENSP00000481177
ENSG00000198646	ENSP00000481935
ENSG00000147677	ENSP00000429931
ENSG00000147677	ENSP00000276682
ENSG00000147677	ENSP00000482724
ENSG00000138756	ENSP00000421768
ENSG00000138756	ENSP00000424668
ENSG00000138756	ENSP00000334836
ENSG00000231129	ENSP00000393143
ENSG00000231129	ENSP00000414373
ENSG00000231129	ENSP00000394994
ENSG00000231129	ENSP00000390550
ENSG00000133030	ENSP00000317786
ENSG00000133030	ENSP00000412147
ENSG00000176531	ENSP00000292140
ENSG00000176531	ENSP00000471158
ENSG00000143375	ENSP00000271636
ENSG00000188095	ENSP00000342392
ENSG00000107864	ENSP00000398310
ENSG00000107864	ENSP00000265997
ENSG00000107864	ENSP00000482128
ENSG00000186714	ENSP00000335325
ENSG00000148143	ENSP00000277225
ENSG00000163349	ENSP00000358568
ENSG00000163349	ENSP00000486090
ENSG00000144893	ENSP00000417235
ENSG00000144893	ENSP00000273432
ENSG00000131018	ENSP00000356224
ENSG00000131018	ENSP00000396024
ENSG00000131018	ENSP00000356220
ENSG00000135968	ENSP00000307939
ENSG00000135968	ENSP00000386997
ENSG00000226618	ENSP00000396812
ENSG00000226618	ENSP00000404619
ENSG00000204442	ENSP00000365080
ENSG00000274332	ENSP00000481827
ENSG00000274332	ENSP00000487340
ENSG00000055609	ENSP00000353218
ENSG00000055609	ENSP00000262189
ENSG00000055609	ENSP00000410411
ENSG00000055609	ENSP00000347325
ENSG00000168594	ENSP00000384229
ENSG00000168594	ENSP00000423517
ENSG00000168594	ENSP00000484862
ENSG00000168594	ENSP00000352177
ENSG00000168594	ENSP00000414544
ENSG00000168594	ENSP00000478469
ENSG00000088247	ENSP00000473254
ENSG00000275410	ENSP00000480291
ENSG00000275410	ENSP00000482529
ENSG00000125398	ENSP00000245479
ENSG00000276461	ENSP00000483199
ENSG00000276461	ENSP00000478503
ENSG00000096696	ENSP00000369129
ENSG00000137166	ENSP00000362154
ENSG00000137166	ENSP00000386958
ENSG00000137166	ENSP00000362148
ENSG00000137166	ENSP00000309823
ENSG00000137166	ENSP00000362151
ENSG00000277090	ENSP00000481013
ENSG00000170485	ENSP00000338283
ENSG00000170485	ENSP00000392125
ENSG00000170485	ENSP00000393396
ENSG00000178395	ENSP00000355840
ENSG00000183495	ENSP00000331737
ENSG00000183495	ENSP00000333602
ENSG00000183495	ENSP00000374213
ENSG00000183495	ENSP00000330620
ENSG00000183495	ENSP00000374212
ENSG00000072786	ENSP00000176763
ENSG00000072786	ENSP00000428806
ENSG00000117724	ENSP00000355922
ENSG00000182095	ENSP00000382452
ENSG00000182095	ENSP00000395538
ENSG00000101040	ENSP00000312237
ENSG00000101040	ENSP00000420095
ENSG00000101040	ENSP00000443086
ENSG00000101040	ENSP00000396725
ENSG00000101040	ENSP00000348246
ENSG00000101040	ENSP00000379577
ENSG00000101040	ENSP00000439800
ENSG00000213085	ENSP00000483972
ENSG00000213085	ENSP00000357079
ENSG00000213085	ENSP00000403044
ENSG00000153187	ENSP00000393151
ENSG00000153187	ENSP00000283179
ENSG00000144674	ENSP00000354486
ENSG00000144674	ENSP00000349305
ENSG00000144674	ENSP00000403009
ENSG00000144674	ENSP00000405842
ENSG00000144369	ENSP00000304108
ENSG00000144369	ENSP00000478477
ENSG00000171316	ENSP00000436027
ENSG00000171316	ENSP00000437061
ENSG00000171316	ENSP00000392028
ENSG00000151065	ENSP00000280665
ENSG00000151065	ENSP00000444374
ENSG00000162761	ENSP00000340226
ENSG00000162761	ENSP00000294816
ENSG00000162761	ENSP00000356868
ENSG00000188483	ENSP00000361569
ENSG00000166398	ENSP00000299505
ENSG00000147140	ENSP00000276079
ENSG00000147140	ENSP00000362963
ENSG00000147140	ENSP00000362947
ENSG00000147140	ENSP00000410299
ENSG00000147140	ENSP00000413350
ENSG00000147140	ENSP00000415777
ENSG00000147140	ENSP00000406673
ENSG00000187555	ENSP00000454362
ENSG00000187555	ENSP00000343535
ENSG00000232653	ENSP00000454473
ENSG00000232653	ENSP00000398454
ENSG00000047410	ENSP00000356448
ENSG00000084676	ENSP00000385216
ENSG00000084676	ENSP00000385097
ENSG00000084676	ENSP00000385195
ENSG00000084676	ENSP00000379197
ENSG00000084676	ENSP00000288599
ENSG00000084676	ENSP00000320940
ENSG00000124151	ENSP00000361073
ENSG00000124151	ENSP00000361066
ENSG00000124151	ENSP00000361065
ENSG00000278247	ENSP00000482864
ENSG00000119321	ENSP00000416158
ENSG00000119321	ENSP00000238256
ENSG00000112561	ENSP00000343948
ENSG00000112561	ENSP00000230323
ENSG00000112561	ENSP00000351742
ENSG00000112561	ENSP00000362124
ENSG00000112561	ENSP00000377824
ENSG00000112561	ENSP00000410391
ENSG00000112561	ENSP00000406491
ENSG00000112561	ENSP00000400276
ENSG00000112561	ENSP00000396168
ENSG00000112561	ENSP00000393874
ENSG00000112561	ENSP00000384203
ENSG00000112561	ENSP00000412551
ENSG00000197705	ENSP00000352314
ENSG00000197705	ENSP00000350808
ENSG00000197705	ENSP00000463803
ENSG00000179262	ENSP00000321365
ENSG00000179262	ENSP00000467024
ENSG00000179262	ENSP00000467628
ENSG00000136709	ENSP00000325377
ENSG00000111837	ENSP00000313021
ENSG00000111837	ENSP00000476067
ENSG00000111837	ENSP00000346484
ENSG00000111837	ENSP00000442221
ENSG00000111837	ENSP00000442250
ENSG00000170322	ENSP00000400476
ENSG00000170322	ENSP00000436926
ENSG00000170322	ENSP00000433572
ENSG00000178104	ENSP00000480806
ENSG00000178104	ENSP00000462316
ENSG00000178104	ENSP00000479409
ENSG00000178104	ENSP00000358363
ENSG00000178104	ENSP00000358360
ENSG00000178104	ENSP00000358355
ENSG00000178104	ENSP00000358357
ENSG00000178104	ENSP00000436791
ENSG00000178104	ENSP00000316434
ENSG00000178104	ENSP00000433392
ENSG00000144802	ENSP00000419800
ENSG00000144802	ENSP00000377618
ENSG00000144802	ENSP00000325663
ENSG00000184634	ENSP00000363215
ENSG00000184634	ENSP00000363193
ENSG00000184634	ENSP00000404373
ENSG00000184634	ENSP00000333125
ENSG00000149658	ENSP00000359364
ENSG00000161021	ENSP00000292599
ENSG00000116604	ENSP00000476788
ENSG00000116604	ENSP00000271555
ENSG00000116604	ENSP00000353803
ENSG00000276480	ENSP00000478092
ENSG00000276480	ENSP00000478109
ENSG00000276480	ENSP00000478816
ENSG00000276480	ENSP00000488461
ENSG00000276480	ENSP00000479371
ENSG00000103995	ENSP00000370337
ENSG00000103995	ENSP00000382271
ENSG00000103995	ENSP00000321000
ENSG00000103995	ENSP00000453440
ENSG00000116001	ENSP00000401371
ENSG00000116001	ENSP00000404023
ENSG00000116001	ENSP00000282574
ENSG00000105866	ENSP00000222584
ENSG00000110244	ENSP00000350425
ENSG00000130856	ENSP00000322361
ENSG00000130856	ENSP00000444524
ENSG00000130856	ENSP00000253159
ENSG00000146830	ENSP00000275732
ENSG00000182827	ENSP00000355777
ENSG00000054654	ENSP00000341781
ENSG00000054654	ENSP00000452570
ENSG00000054654	ENSP00000450831
ENSG00000054654	ENSP00000378249
ENSG00000054654	ENSP00000451972
ENSG00000054654	ENSP00000350719
ENSG00000054654	ENSP00000349969
ENSG00000065613	ENSP00000336824
ENSG00000065613	ENSP00000358770
ENSG00000136352	ENSP00000429607
ENSG00000136352	ENSP00000346879
ENSG00000136352	ENSP00000428341
ENSG00000136352	ENSP00000429519
ENSG00000138081	ENSP00000384823
ENSG00000276896	ENSP00000483530
ENSG00000276896	ENSP00000483042
ENSG00000153162	ENSP00000283147
ENSG00000119596	ENSP00000447921
ENSG00000119596	ENSP00000324463
ENSG00000105392	ENSP00000221996
ENSG00000105392	ENSP00000445565
ENSG00000274404	ENSP00000486963
ENSG00000274404	ENSP00000482663
ENSG00000214338	ENSP00000434570
ENSG00000214338	ENSP00000435559
ENSG00000136021	ENSP00000354061
ENSG00000157653	ENSP00000363280
ENSG00000157653	ENSP00000288462
ENSG00000255330	ENSP00000455908
ENSG00000255330	ENSP00000451768
ENSG00000126001	ENSP00000380661
ENSG00000126001	ENSP00000419137
ENSG00000126001	ENSP00000413827
ENSG00000126001	ENSP00000395992
ENSG00000184402	ENSP00000333012
ENSG00000184402	ENSP00000434451
ENSG00000184402	ENSP00000359885
ENSG00000119669	ENSP00000238647
ENSG00000231370	ENSP00000400540
ENSG00000231370	ENSP00000415182
ENSG00000225164	ENSP00000409444
ENSG00000225164	ENSP00000387910
ENSG00000173473	ENSP00000254480
ENSG00000275851	ENSP00000477969
ENSG00000168286	ENSP00000304689
ENSG00000170145	ENSP00000305976
ENSG00000234224	ENSP00000395244
ENSG00000133392	ENSP00000379616
ENSG00000133392	ENSP00000407821
ENSG00000133392	ENSP00000458731
ENSG00000133392	ENSP00000300036
ENSG00000133392	ENSP00000484924
ENSG00000102908	ENSP00000346420
ENSG00000102908	ENSP00000457593
ENSG00000102908	ENSP00000486610
ENSG00000102908	ENSP00000377343
ENSG00000102908	ENSP00000455628
ENSG00000102908	ENSP00000338806
ENSG00000183878	ENSP00000485539
ENSG00000170325	ENSP00000351686
ENSG00000170325	ENSP00000302669
ENSG00000170325	ENSP00000354118
ENSG00000170325	ENSP00000398431
ENSG00000170325	ENSP00000431262
ENSG00000170325	ENSP00000432237
ENSG00000170325	ENSP00000435940
ENSG00000204574	ENSP00000313603
ENSG00000204574	ENSP00000365728
ENSG00000204574	ENSP00000405512
ENSG00000104885	ENSP00000381657
ENSG00000136436	ENSP00000258947
ENSG00000136436	ENSP00000424352
ENSG00000136436	ENSP00000398523
ENSG00000136436	ENSP00000425090
ENSG00000136436	ENSP00000423437
ENSG00000188282	ENSP00000363270
ENSG00000188282	ENSP00000345900
ENSG00000158352	ENSP00000289292
ENSG00000158352	ENSP00000421450
ENSG00000158352	ENSP00000365188
ENSG00000116698	ENSP00000356507
ENSG00000116698	ENSP00000426915
ENSG00000116698	ENSP00000388390
ENSG00000116698	ENSP00000340766
ENSG00000116698	ENSP00000425133
ENSG00000116698	ENSP00000421358
ENSG00000197870	ENSP00000442626
ENSG00000197870	ENSP00000371264
ENSG00000068024	ENSP00000264606
ENSG00000068024	ENSP00000405226
ENSG00000068024	ENSP00000392912
ENSG00000068024	ENSP00000440481
ENSG00000133789	ENSP00000399056
ENSG00000133789	ENSP00000315630
ENSG00000163092	ENSP00000386454
ENSG00000163092	ENSP00000386619
ENSG00000163092	ENSP00000386981
ENSG00000230657	ENSP00000442834
ENSG00000230657	ENSP00000412740
ENSG00000230657	ENSP00000279575
ENSG00000230657	ENSP00000481695
ENSG00000105245	ENSP00000252891
ENSG00000105245	ENSP00000472400
ENSG00000105245	ENSP00000442759
ENSG00000066427	ENSP00000478320
ENSG00000066427	ENSP00000425322
ENSG00000066427	ENSP00000426697
ENSG00000066427	ENSP00000339110
ENSG00000066427	ENSP00000437157
ENSG00000066427	ENSP00000451001
ENSG00000066427	ENSP00000450642
ENSG00000066427	ENSP00000451385
ENSG00000066427	ENSP00000451417
ENSG00000066427	ENSP00000451996
ENSG00000066427	ENSP00000450641
ENSG00000066427	ENSP00000389376
ENSG00000066427	ENSP00000484016
ENSG00000066427	ENSP00000445618
ENSG00000066427	ENSP00000376965
ENSG00000117707	ENSP00000355925
ENSG00000117707	ENSP00000400694
ENSG00000117707	ENSP00000420283
ENSG00000117707	ENSP00000261454
ENSG00000143190	ENSP00000356840
ENSG00000143190	ENSP00000401217
ENSG00000143190	ENSP00000441285
ENSG00000143190	ENSP00000356836
ENSG00000143190	ENSP00000414660
ENSG00000143190	ENSP00000415993
ENSG00000186399	ENSP00000323217
ENSG00000038358	ENSP00000351811
ENSG00000178607	ENSP00000401445
ENSG00000102710	ENSP00000353388
ENSG00000102710	ENSP00000417510
ENSG00000102710	ENSP00000419787
ENSG00000102710	ENSP00000348512
ENSG00000102710	ENSP00000218894
ENSG00000102710	ENSP00000419754
ENSG00000102710	ENSP00000439000
ENSG00000068305	ENSP00000346389
ENSG00000068305	ENSP00000454120
ENSG00000068305	ENSP00000453441
ENSG00000068305	ENSP00000399460
ENSG00000068305	ENSP00000453095
ENSG00000068305	ENSP00000337202
ENSG00000066455	ENSP00000163416
ENSG00000172845	ENSP00000310301
[truncated: 3,346 more rows]
