# Supplementary material for: The evolutionary scope and neurological disease linkage of yeast-prion-like proteins in humans
Source: Biol Direct. 2016 Jul 26;11:32. doi: 10.1186/s13062-016-0134-5 (PMC4960796; doi:10.1186/s13062-016-0134-5)
Supplement: Additional file 4: Table S3. — Significant PANTHER protein class enrichments for the NQP and prion prediction data sets from human (the same sets that are analyzed in Tables 1, 2, 3 and 4). These are derived using the PANTHER website [48]. (TXT 786 bytes) [file 13062_2016_134_MOESM4_ESM.txt]

Analysis Type:	PANTHER Overrepresentation Test (release 20160321)
Annotation Version and Release Date:	PANTHER version 10.0 Released 2015-05-15
Reference List:	Homo sapiens (all genes in database)
Bonferroni correction:	true
PANTHER_Protein_Class	Total_in_Human	Total_in_set	expected_number		over/under	Fold_Enrichment		P-value
voltage-gated sodium channel (PC00243)	36	3	.10	+	29.40	3.18E-02
sodium channel (PC00209)	36	3	.10	+	29.40	3.18E-02
calcium channel (PC00058)	37	3	.10	+	28.60	3.44E-02
voltage-gated calcium channel (PC00240)	37	3	.10	+	28.60	3.44E-02
non-motor actin binding protein (PC00165)	190	7	.54	+	13.00	2.41E-04
actin family cytoskeletal protein (PC00041)	395	9	1.12	+	8.04	3.46E-04
cytoskeletal protein (PC00085)	806	12	2.28	+	5.25	4.71E-04
